# Supplementary material for: Are Basic Substances a Key to Sustainable Pest and Disease Management in Agriculture? An Open Field Perspective
Source: Plants (Basel). 2023 Sep 1;12(17):3152. doi: 10.3390/plants12173152 (PMC10490370; doi:10.3390/plants12173152)
Supplement: Supplementary file 1 [file plants-12-03152-s001.zip]

Archive with 1 entries (1 files):
- plants-2570959-supplementary.pdf
